# Supplementary material for: Transient conformations in the unliganded FK506 binding domain of FKBP51 correspond to two distinct inhibitor-bound states
Source: J Biol Chem. 2023 Aug 12;299(9):105159. doi: 10.1016/j.jbc.2023.105159 (PMC10514456; doi:10.1016/j.jbc.2023.105159)
Supplement: Supplemental Table S1 [file mmc1.xlsx]

## Sheet: FK51_CLNX_SupInfo
Table S1. Hydrogen exchange rate constants at 25oC for
FKBP51 wild-type and K58T domains
		log kOH-(wt)	sa	log kOH-(K58T)	sa
GLN	21	8.5185	0.0115	8.579	0.014
GLY	22	7.6835	0.0175	7.7235	0.02
ASP	24	7.43	0.018	7.445	0.014
THR	26	4.418	0.095	4.429	0.086
SER	27	9.415	0.015	9.374	0.015
LYS	28	8.591	0.018	8.658	0.02
LYS	29	5.4165	0.017	5.4115	0.0155
ASP	30	4.681	0.036	4.603	0.038
ARG	31	4.518	0.015	4.468	0.09
VAL	37	7.278	0.0145	7.2815	0.008
VAL	40	6.001	0.0035	5.998	0.0203333
ASN	42	7.3335	0.019	7.384	0.0155
GLY	43	7.9175	0.024	7.951	0.02
GLU	44	8.2855	0.0145	8.3185	0.021
GLU	45	6.938	0.012	6.9205	0.021
THR	46	5.4875	0.003	5.522	0.0105
ILE	49	5.725	0.0226667	5.7225	0.011
GLY	50	5.0905	0.0205	5.0635	0.0155
GLY	59	5.245	0.017	4.64	0.055b
LYS	60	4.575	0.09	3.99	0.055b
LEU	61	5.089	0.028	4.36	0.055b
SER	62	8.1865	0.0155	8.214	0.0125
ASN	63	8.611	0.009	8.595	0.017
GLY	64	7.26	0.028	6.968	0.01
LYS	65	7.193	0.023	5.98	0.0155
LYS	66	7.901	0.014	7.8955	0.0155
PHE	67	6.185	0.014	4.71	0.055b
ASP	68	6.455	0.017	5.2545	0.02
SER	69	7.792	0.009	7.473	0.024
SER	70	7.2135	0.019	5.8065	0.021
HIS	71			6.27	0.022
ASP	72			7.183	0.016
GLU	75	5.8145	0.0095	5.6625	0.0085
SER	80	5.7125	0.0275	5.7115	0.018
GLY	82	5.961	0.026	5.982	0.018
LYS	83	5.272	0.011	5.2455	0.0225
GLY	84	6.91	0.012	6.875	0.009
GLN	85	6.771	0.012	6.801	0.014
VAL	86	4.59	0.076	4.593	0.033
ILE	87	6.2825	0.011	6.3115	0.011
LYS	88	7.186	0.003	7.229	0.014
GLU	110	7.601	0.005	7.606	0.018
GLY	114	6.342	0.037	6.301	0.008
ALA	116	8.797	0.014	8.843	0.008
SER	118	6.9965	0.0295	6.966	0.0195
LYS	121	7.697	0.015	7.687	0.011
SER	124	7.453	0.021	7.429	0.008
ALA	126	5.8845	0.015	5.849	0.0095
THR	127	6.561	0.028	6.481	0.008
ASP	136	4.771	0.03	4.7605	0.0205
PHE	137	5.7025	0.0085	5.728	0.0136667
LYS	138	6.3555	0.01	6.385	0.0125
GLY	139	7.416	0.021	7.449	0.011
GLU	140	5.734	0.024	5.784	0.0095
a intra-sample uncertainty
b 1H exchange-in (averaged uncertainty)
