# Supplementary material for: Transient conformations in the unliganded FK506 binding domain of FKBP51 correspond to two distinct inhibitor-bound states
Source: J Biol Chem. 2023 Aug 12;299(9):105159. doi: 10.1016/j.jbc.2023.105159 (PMC10514456; doi:10.1016/j.jbc.2023.105159)
Supplement: Supplemental Table S2 [file mmc2.xlsx]

## Sheet: wt_Table
Table S2. 1HN CT-CPMG Relaxation Dispersion data at 25oC for the FKBP51 wild-type domain
			kex (LM)a	err	fexc(LM)	err	kex (CR)b	err	pA (CR)	err	dw (CR)	err
TYR	57	'LM63'	28548.3	2219.87	0.042006	0.00418089
LYS	60	'LM63'	14415.5	525.931	0.00451238	0.000181049
SER	62	'LM63'	7968.47	301.38	0.00439215	0.000154855
LYS	66	'LM63'	12850.8	153.001	0.00710447	8.82226e-05
PHE	67	'LM63'	14580.6	1587.68	0.00128483	0.000163991
ASP	68	'LM63'	14961	697.733	0.0218095	0.000892309
SER	70	'LM63'	10047.9	1149.16	0.00126673	0.000148035
ASP	72	'LM63'	30890.4	3523.57	0.0587018	0.0087817
ASN	74	'LM63'	30470.5	1395.39	0.0309107	0.00197683
GLU	75	'LM63'	27093.1	599.772	0.0191675	0.000580888
LYS	88	'LM63'	6533.67	175.664	0.00157866	3.87222e-05
ALA	89	'LM63'	6942.2	178.344	0.00230161	5.41609e-05
CYS	107	'LM63'	8092.56	465.618	0.00132098	7.31656e-05
GLU	110	mixedd	5243.04	164.003	0.00129072	3.55329e-05
GLY	114	'LM63'	6449.73	343.448	0.00115252	5.66314e-05
GLY	117	'CR72'	9677.2	699.506	0.0280036	0.00110685	5542.65	2192.28	0.99032	0.0556843	2.07906	0.493085
SER	118	'CR72'	7803.11	105.354	0.0134381	0.000134599	6450.2	378.819	0.98741	0.00443961	1.09529	0.135881
LEU	119	'LM63'	8532.19	545.205	0.0309481	0.00101937
LYS	121	'CR72'	7218.27	73.658	0.00591639	4.95988e-05	6163.45	266.327	0.991797	0.00243105	0.883454	0.100368
ILE	122	'CR72'	6959.38	114.807	0.00472542	7.14524e-05	5578.03	418.917	0.994305	0.00277167	0.959333	0.132424
SER	124	'LM63'	8046.46	184.208	0.00151585	3.4347e-05
ASN	125	'LM63'	7651.02	218.137	0.00812393	0.000186036
THR	127	'LM63'	5805.23	186.235	0.00113228	3.26279e-05
PHE	129	'LM63'	11254.7	249.343	0.00526092	0.000118176
GLU	133	'LM63'	13706	852.964	0.00197953	0.000135562
a Lux-Meiboom model
b Carver-Richards model
c fex = pApB(wA-wB)2
d LM and CR models selected in different data sets
