# Supplementary material for: Transient conformations in the unliganded FK506 binding domain of FKBP51 correspond to two distinct inhibitor-bound states
Source: J Biol Chem. 2023 Aug 12;299(9):105159. doi: 10.1016/j.jbc.2023.105159 (PMC10514456; doi:10.1016/j.jbc.2023.105159)
Supplement: Supplemental Table S3 [file mmc3.xlsx]

## Sheet: K58T Table
Table S3. 1HN CT-CPMG Relaxation Dispersion data at 25oC for the FKBP51 K58T domain
			kex (LM)a	err	fexc(LM)	err	kex (CR)b	err	pA (CR)	err	dw (CR)	err
TYR	57	'LM63'	19711	916.123	0.0177441	0.000927302
SER	62	'LM63'	4947.25	241.899	0.00170218	7.21362e-05
HIS	71	'LM63'	22957.9	1410.36	0.0228366	0.00168614
ASP	72	'LM63'	21613.9	703.797	0.0203863	0.000773296
ARG	73	'LM63'	23670.9	1958.27	0.0393899	0.00369098
ASN	74	'LM63'	21467.2	777.143	0.0109281	0.00047911
GLU	75	'LM63'	17607.3	414.081	0.00523487	0.000141287
LYS	88	'LM63'	5397.71	185.265	0.00127663	3.91154e-05
ALA	89	'LM63'	5646.12	176.592	0.00211137	5.91268e-05
GLU	110	'CR72'	4674.49	166.361	0.00141338	4.41935e-05	3320.1	495.87	0.996933	0.00541855	0.73765	0.126913
TYR	113	'LM63'	22349.1	12039.1	0.0436432	0.0317441
GLY	114	'LM63'	5510.52	278.766	0.00142152	6.56037e-05
GLY	117	'CR72'	8414.54	599.799	0.0221803	0.000985126	4294.4	1950.47	0.989511	0.0738742	1.90134	0.402703
SER	118	'CR72'	6539.3	99.4963	0.0100394	0.000113866	5349.99	362.901	0.986741	0.0127601	0.932636	0.133085
LEU	119	mixedd	7277.4	501.718	0.0270777	0.00100506
LYS	121	mixed	6184.36	80.3018	0.00509467	5.40174e-05
ILE	122	'LM63'	5601.62	121.804	0.00357804	6.80797e-05
SER	124	'LM63'	6011.11	117.611	0.00188838	3.32895e-05
ASN	125	mixed	6663.19	233.872	0.00818478	0.000229394
THR	127	'LM63'	5119.6	187.314	0.00100244	3.24886e-05
a Lux-Meiboom model
b Carver-Richards model
c fex = pApB(wA-wB)2
d LM and CR models selected in different data sets
